# Supplementary material for: Bone quality assessment around dental implants in cone-beam CT images: effect of rotation mode and metal artefact reduction tool
Source: Dentomaxillofac Radiol. 2025 Feb 13;54(4):286–93. doi: 10.1093/dmfr/twaf003 (PMC12038231; doi:10.1093/dmfr/twaf003)
Supplement: twaf003_Supplementary_Data [file twaf003_supplementary_data.zip]

Archive with 5 entries (4 files):
- twaf003_Supplementary_Data/
- twaf003_Supplementary_Data/Appendix 1_v3.docx
- twaf003_Supplementary_Data/Appendix 2_v4.docx
- twaf003_Supplementary_Data/Appendix 3_v4.docx
- twaf003_Supplementary_Data/Appendix 4_v4.docx
